# Supplementary material for: Porphyrin Functionalized Carbon Quantum Dots for Enhanced Electrochemiluminescence and Sensitive Detection of Cu2+
Source: Molecules. 2023 Feb 2;28(3):1459. doi: 10.3390/molecules28031459 (PMC9919192; doi:10.3390/molecules28031459)
Supplement: Supplementary file 1 [file molecules-28-01459-s001.zip]

Archive with 1 entries (1 files):
- molecules-2186758-supplementary.pdf
